# Supplementary material for: Contribution of Intragenic DNA Methylation in Mouse Gametic DNA Methylomes to Establish Oocyte-Specific Heritable Marks
Source: PLoS Genet. 2012 Jan 5;8(1):e1002440. doi: 10.1371/journal.pgen.1002440 (PMC3252278; doi:10.1371/journal.pgen.1002440)
Supplement: Table S3 — Average DNA methylation profiles of 646 gDMRs determined by SBS and RRBS methods. (XLSX) [file pgen.1002440.s018.xlsx]

## Sheet: Oocyte-methylated gDMRs, 568
ID	Gene symbol	Chromosome	Start	End	Length (bp)	Strand	CpG observed	CpG obs/exp	GC composition	Average CGI methylation level
										Wild-type oocyte (SBS results)	Sperm (SBS results)	Wild-type oocyte (RRBS results)	Sperm (RRBS results)
CGI19		1	6430839	6432065	1026	+	69	0.712306	0.61501	0.91835	0.0686224	0.905646	0.0104872
CGI52	Gm106	1	15882285	15883222	737	+	53	0.603445	0.693351	1	0.05	0.833142	0.00548654
CGI110		1	34001880	34002247	167	+	8	0.565677	0.586826	1	0.0621212	1	0
CGI112	Dst	1	34067663	34069124	1261	+	84	0.636961	0.647105	0.900976	0.041707	0.90237	0.00747002
CGI119	Ptpn18	1	34529310	34530325	815	+	45	0.56326	0.629448	1	0	0.834762	0.00533009
CGI127	Arhgef4	1	34862702	34863452	550	+	33	0.687684	0.6	0.9995	0.0107527	0.971154	0
CGI134	Hs6st1	1	36160201	36161240	839	+	49	0.685727	0.584029	0.956703	0.155264	0.98835	0.0916667
CGI148	Sema4c	1	36613344	36615871	2327	+	164	0.66734	0.650193	0.907109	0.0197411	0.80546	0.0112904
CGI154	Zap70	1	36827463	36828359	696	+	49	0.70741	0.632184	1	0.0128205	0.917637	0
CGI156		1	36841774	36842664	690	+	30	0.620864	0.530435	0.964762	0.0418669	0.88899	0.0268759
CGI184	Npas2	1	39418702	39419072	170	+	10	0.684024	0.588235	1	0	0.942151	0.0526353
CGI190	Rfx8	1	39777343	39778128	585	+	39	0.597539	0.670085	1	0.016358	0.894229	0.0208185
CGI195	Il1r1	1	40323149	40323882	533	+	35	0.611566	0.65666	0.933333	0.01	0.98254	0.0155746
CGI202		1	42548311	42549019	508	+	35	0.791781	0.590551	1	0.0878378	0.891122	0.0138889
CGI249	1700019D03Rik	1	53009285	53010374	889	+	48	0.541034	0.640045	0.988525	0.0349475	0.890296	0.018122
CGI314	Gpr1	1	63246657	63247300	443	+	26	0.862398	0.530474	0.967794	0.0303792	0.992477	0.0114774
CGI342		1	69423409	69425027	1418	+	82	0.598642	0.622708	0.993939	0.125927	0.968056	0.0845238
CGI483	Pid1	1	84280473	84281561	888	+	53	0.622747	0.620495	0.998433	0.0943182	0.894635	0.0114666
CGI571	Ube2f	1	93146373	93147768	1195	+	105	0.837061	0.651046	0.958568	0.0123457	0.785	0.0167391
CGI611	D2hgdh	1	95722847	95723336	289	+	15	0.588481	0.598616	0.98	0.1375	0.951291	0.0225275
CGI623	Cdh20	1	106881160	106881523	163	+	11	0.728034	0.619632	0.998291	0.0501411	0.868712	0.0166667
CGI665	Tmem37	1	121969556	121970932	1176	+	63	0.647381	0.57568	0.869002	0.0474638	0.952377	0.0156994
CGI764	Ppfia4	1	136194886	136196346	1260	+	71	0.580387	0.626984	0.945335	0.113895	0.928732	0.0094541
CGI775	Syt2	1	136605269	136606360	891	+	57	0.602889	0.652076	0.84395	0.0576786	0.955027	0.016288
CGI780	Lgr6	1	136883731	136884957	1026	+	60	0.553639	0.651072	0.975892	0.0510204	0.971326	0.0312102
CGI792	Nav1	1	137406628	137407708	880	+	41	0.576148	0.569318	1	0.102929	0.993792	0.0601054
CGI796	Csrp1	1	137625494	137626191	497	+	34	0.680467	0.635815	0.942708	0.0869565	0.971952	0.0195439
CGI820	Nr5a2	1	138845044	138846090	846	+	60	0.703723	0.640662	0.970588	0.0188621	0.904685	0.0100918
CGI884		1	157091011	157092374	1163	+	110	0.779117	0.697334	0.979416	0.0465116	0.907188	0.0228855
CGI908	BC026585	1	159388470	159388859	189	+	11	0.537566	0.666667	0.866667	0.0247863	0.913729	0.0196429
CGI930	Dnm3	1	164407264	164408508	1044	+	58	0.575594	0.623563	1	0.00187617	0.87471	0.0200776
CGI1000	Fcrlb	1	172837322	172839153	1631	+	114	0.731942	0.619252	0.97041	0.0462838	0.962802	0.0197321
CGI1038	Pea15a	1	174136239	174137184	745	+	41	0.524542	0.648322	0.938596	0.0346154	0.99142	0.0142892
CGI1197		1	191405680	191406432	552	+	30	0.598487	0.619565	0.979323	0.01141	0.930913	0.0116886
CGI11174	5430407P10Rik	2	6021105	6022360	1055	+	69	0.64737	0.636019	1	0.167143	0.96063	0.0882331
CGI11181		2	8964064	8964415	151	+	14	0.835201	0.668874	0.944444	0.0151515	0.936695	0
CGI11266	Myo3a	2	22259977	22260579	402	+	25	0.485078	0.718905	1	0	1	0
CGI11337	Nacc2	2	25946692	25947843	951	+	56	0.568917	0.647739	0.888889	0.0174242	0.949579	0.00355525
CGI11416		2	29700771	29702248	1277	+	92	0.685063	0.649178	0.95	0.0855379	0.903303	0.0222255
CGI11525	Sh2d3c	2	32596627	32598214	1387	+	80	0.51565	0.669791	0.95	0.00952381	0.93419	0.0298916
CGI11561	Phf19	2	34760299	34761253	754	+	38	0.573858	0.62069	1	0.0290598	0.962901	0.0383257
CGI11563	Traf1	2	34816779	34817315	336	+	20	0.565394	0.660714	1	0.0464286	0.881376	0.102083
CGI11627		2	44412192	44412961	569	+	38	0.699276	0.618629	0.945325	0.111111	0.834735	0.0261905
CGI11672	Tanc1	2	59681213	59681733	320	+	17	0.557696	0.61875	1	0.196078	0.973214	0
CGI11738	Slc25a12	2	71205145	71206067	722	+	53	0.728347	0.637119	0.999084	0.0471429	0.870123	0.0152757
CGI11773	Gpr155	2	73194839	73195374	335	+	17	0.933342	0.471642	1	0.0745803	0.99121	0
CGI11860	2700094K13Rik	2	84510298	84511240	742	+	50	0.782519	0.587601	0.954657	0.0743485	0.907931	0.0361111
CGI11876	Slc43a3	2	84776673	84777122	249	+	20	0.811701	0.666667	0.966792	0.0282051	0.843413	0.0638039
CGI11909		2	91377697	91378236	339	+	16	0.539259	0.59292	1	0	0.942932	0.0405303
CGI12012	0610012H03Rik	2	105064275	105064951	476	+	31	0.675332	0.62395	0.95	0.0147059	0.964898	0.00633248
CGI12055	Aqr	2	114000565	114001253	488	+	36	0.852291	0.590164	0.931481	0.045061	0.910319	0
CGI12073	Fam98b	2	117075228	117076184	756	+	52	0.792895	0.59127	0.810704	0.0252525	0.977045	0.053414
CGI12233	Acoxl	2	127948492	127949053	361	+	18	0.595399	0.581717	1	0.0769231	0.99812	0.0571429
CGI12440	Tcf15	2	151968538	151970266	1528	+	140	0.938045	0.627618	0.998792	0.0353074	0.945973	0.0170488
CGI12457	H13, Mcts2	2	152512421	152513169	548	+	48	1.04241	0.580292	0.998205	0.105677	0.938188	0.0089681
CGI12459		2	152533088	152533778	490	+	34	0.617384	0.671429	1	0.0623563	0.923659	0.012963
CGI12464	Cox4i2	2	152579635	152580322	487	+	26	0.55329	0.622177	0.977273	0.118056	0.815649	0.0259259
CGI12492	Dnmt3b	2	153474466	153476442	1776	+	131	0.697387	0.653153	0.999402	0.0494639	0.914989	0.0286992
CGI12499	Necab3, 1700003F12Rik	2	154374873	154376094	1021	+	70	0.695104	0.628795	0.972604	0.0744539	0.967247	0
CGI12500	Necab3, 1700007I08Rik	2	154377560	154378777	1017	+	53	0.540513	0.621436	0.885577	0.0353261	0.981985	0
CGI12501	Necab3	2	154384186	154384883	497	+	31	0.590072	0.651911	0.971338	0.0134921	0.977399	0.00824176
CGI12518	Trp53inp2	2	155212138	155212727	389	+	26	0.636539	0.650386	1	0.0787879	0.765059	0.113636
CGI12575	Blcap, Nnat	2	157385609	157386430	621	+	54	0.896902	0.628019	0.910494	0.0738597	0.946908	0.0700565
CGI12576	Blcap, Nnat	2	157387096	157387535	239	+	11	0.434576	0.65272	1	0	0.86859	0.05
CGI12664	Pigt	2	164332711	164333112	201	+	12	0.687092	0.60199	1	0.0454545	0.997396	0
CGI12686	Slc12a5	2	164822480	164823911	1231	+	93	0.733113	0.643379	0.856704	0.129262	0.959938	0.0219597
CGI12774	Nfatc2	2	168396160	168397198	838	+	64	0.72756	0.663484	0.996774	0.0949153	0.970505	0.0273425
CGI12784	Zfp64	2	168780038	168781308	1070	+	55	0.537489	0.62243	0.961672	0.0575472	0.968944	0.0160854
CGI12857	Gnas	2	174122340	174123003	463	+	22	0.654362	0.539957	1	0.0763278	0.976979	0
CGI12858	Gnas	2	174123635	174126630	2795	+	193	0.677851	0.639356	0.99814	0.0317277	0.956867	0.0183031
CGI12859	Gnas	2	174152526	174153681	955	+	79	0.831214	0.631414	1	0.0422147	0.959059	0.0253885
CGI12871	Phactr3	2	177876897	177877524	427	+	33	0.653892	0.690867	0.940299	0.0761054	0.974759	0
CGI12902	Dido1	2	180393958	180394548	390	+	30	0.79878	0.651282	0.972222	0.0315571	0.899874	0.0130327
CGI13023		3	27837137	27838330	993	+	68	0.667695	0.64149	0.84998	0.0452279	0.853014	0.0327482
CGI13030	Egfem1	3	28981075	28982152	877	+	64	0.69809	0.655644	1	0.0123839	0.811031	0.0127675
CGI13053	Slc7a14	3	31207966	31209414	1248	+	70	0.62211	0.601763	0.919451	0.054918	0.885928	0.0207837
CGI13109	Intu	3	40487086	40487579	293	+	17	0.639056	0.607509	1	0.0863492	0.937633	0.194154
CGI13219		3	63702465	63703277	612	+	38	0.671415	0.612745	0.969697	0.0234962	0.932058	0.00707591
CGI13246	Gfm1, Lxn	3	67267399	67268167	568	+	34	0.587794	0.644366	1	0.0434783	0.848968	0.00342049
CGI13273	Rapgef2	3	78870341	78870906	365	+	27	0.620227	0.69589	1	0	0.965244	0.00775827
CGI13288	Gucy1a3	3	81948694	81949757	863	+	42	0.52898	0.608343	0.998236	0.0654642	0.976351	0.025
CGI13335	Pear1	3	87559685	87560874	989	+	51	0.562225	0.606673	0.970748	0.0226852	0.896593	0.0586427
CGI13357	Gpatch4	3	87846911	87847570	459	+	25	0.696129	0.562092	1	0.0196796	0.966882	0.0366964
CGI13380	Lmna	3	88296795	88297247	252	+	16	0.535104	0.690476	1	0.0277778	0.982936	0
CGI13397	Fdps, Rusc1	3	88896877	88897546	469	+	23	0.631871	0.588486	0.961957	0.04517	0.97424	0
CGI13408	Fam189b	3	88990969	88991629	460	+	29	0.590089	0.673913	0.944444	0.183333	0.940619	0.193958
CGI13425	Zbtb7b	3	89182268	89182794	326	+	20	0.512343	0.693252	1	0.0128205	0.932047	0.0318502
CGI13440	Adar	3	89534279	89534959	480	+	23	0.593989	0.570833	0.925	0.0714017	0.974138	0
CGI13459	Slc27a3	3	90192559	90194364	1605	+	106	0.650295	0.638006	0.987931	0.0538302	0.87999	0.0295051
CGI13476	S100a11	3	93324621	93325018	197	+	12	0.633279	0.624365	0.935547	0.0767544	1	0
CGI13505	Gm128	3	95044597	95045098	301	+	21	0.628301	0.667774	0.998996	0	0.917388	0.00885417
CGI13652	Mov10	3	104620268	104621672	1204	+	87	0.661838	0.666113	0.995868	0.0144625	0.838555	0.0124728
CGI13999	Fam110b	4	5725298	5726314	816	+	36	0.506432	0.590686	1	0.037037	0.946078	0
CGI14050	Runx1t1	4	13712016	13712471	255	+	16	0.708049	0.603922	0.969697	0.0235294	0.992647	0.0295139
CGI14073	2610029I01Rik	4	21693902	21694447	345	+	14	0.542628	0.556522	0.9375	0.0294949	0.974744	0.0116848
CGI14170		4	41707199	41707646	247	+	11	0.450172	0.651822	1	0.144286	0.912918	0.0728364
CGI14193	Car9	4	43521340	43521846	306	+	11	0.402843	0.601307	0.870748	0.138889	0.908921	0.0226273
CGI14401		4	82183243	82183630	187	+	11	0.785737	0.550802	0.997768	0.0318182	0.852183	0.0121528
CGI14417	Adamtsl1	4	86072299	86072729	230	+	12	0.628869	0.582609	0.813272	0.0335498	0.894185	0.107834
CGI14444	Elavl2	4	91037498	91039397	1699	+	142	0.772201	0.662743	0.851212	0.0254186	0.794759	0.0184468
CGI14480		4	99239453	99240047	394	+	24	0.687659	0.596447	0.956522	0.134921	0.906181	0
CGI14506		4	101759813	101761058	1045	+	78	0.692539	0.661244	0.975564	0.0222222	0.976293	0.0196188
CGI14512	Mier1	4	102791479	102792734	1055	+	125	0.964236	0.701422	1	0.030303	0.761859	0.0101166
CGI14532		4	106500088	106501163	875	+	46	0.579299	0.606857	0.930303	0.155952	0.791195	0.042903
CGI14543	Dmrtb1	4	107355989	107356962	773	+	52	0.590927	0.676585	0.950744	0.0708333	0.806553	0.0149488
CGI14641	Toe1	4	116479664	116480751	887	+	58	0.761016	0.587373	0.972222	0.0223765	0.960183	0.0208333
CGI14659	Rnf220	4	116976103	116977495	1192	+	79	0.729444	0.616611	0.99951	0.052718	0.863243	0.00855095
CGI14709		4	119820848	119821861	813	+	44	0.560256	0.622386	1	0	0.879962	0
CGI14751	Pabpc4	4	122959777	122960159	182	+	18	0.73447	0.736264	1	0.024379	0.942735	0.0134447
CGI14825		4	126296982	126297722	540	+	32	0.568653	0.646296	0.933333	0.05	0.950098	0.0209675
CGI14932	Nkain1	4	130167369	130168105	536	+	25	0.52201	0.598881	0.916667	0.127586	0.905874	0.0436599
CGI14950	Oprd1	4	131669139	131670153	814	+	56	0.67465	0.640049	1	0.0625	0.90593	0.0160508
CGI14981	Fgr	4	132530762	132531182	220	+	10	0.473041	0.622727	0.8	0.0595238	0.839236	0.025
CGI14986		4	132640796	132641900	904	+	57	0.62123	0.639381	0.812925	0.0950904	0.953476	0.0137902
CGI14996	Sytl1	4	132812605	132813136	331	+	20	0.515533	0.685801	1	0	0.8299	0.0153893
CGI15003	Fam46b	4	133041897	133042953	856	+	53	0.665296	0.610981	0.969424	0.0326826	0.930679	0.109499
CGI15037	Extl1	4	133926795	133927550	555	+	26	0.48105	0.627027	0.814841	0.0243056	0.951299	0.0042947
CGI15166		4	138901592	138902255	463	+	29	0.704801	0.598272	1	0.072973	0.888818	0.00396825
CGI15206	Crocc	4	140597398	140597818	220	+	19	0.746106	0.686364	1	0.137778	0.984538	0.0376984
CGI15293	Fbxo6	4	147523354	147523776	222	+	15	0.69544	0.626126	1	0.042328	0.895212	0.207871
CGI15330	Pik3cd	4	149049348	149050614	1066	+	67	0.628929	0.634146	0.890049	0.0314394	0.971361	0.00617284
CGI15331	Pik3cd	4	149072106	149072989	683	+	37	0.552276	0.629575	0.989057	0.0177469	0.996449	0.00723036
CGI15352	Rere	4	149943063	149944309	1046	+	92	0.754915	0.683556	0.998186	0.0614719	0.946271	0.0120098
CGI15409	Rnf207	4	151689459	151690481	822	+	48	0.685775	0.591241	0.997076	0.0390927	0.822222	0.0833333
CGI15480	Gm5151	4	155113495	155114326	631	+	37	0.527976	0.667195	0.984333	0.146667	0.839324	0.236719
CGI15532	Adam22	5	8367693	8368557	664	+	53	0.706371	0.673193	1	0.0494048	0.964536	0.00783208
CGI15780	Tbc1d14	5	36872787	36873432	445	+	27	0.576727	0.649438	0.985045	0.0318826	0.98802	0.0142857
CGI15887	Tbc1d1	5	64620964	64622383	1219	+	95	0.794456	0.627564	0.954106	0.035582	0.937928	0.0125197
CGI15904	Rbm47	5	66417254	66418609	1155	+	73	0.745682	0.58355	0.973684	0.0515625	0.928443	0.010866
CGI15911	Apbb2	5	66985755	66986223	268	+	13	0.636985	0.563433	0.990527	0.0189014	0.972553	0.00641026
CGI15966	Usp46	5	74428140	74428834	494	+	26	0.643181	0.572874	0.980769	0.0252671	0.96272	0.018237
CGI15967	Usp46	5	74463780	74465062	1082	+	101	0.806767	0.681146	0.998459	0.012949	0.917883	0.0147115
CGI15998	Aasdh	5	77305046	77305704	458	+	21	0.617057	0.545852	1	0.0290148	0.992389	0.0591837
CGI16067	Shroom3	5	93370405	93372329	1724	+	167	0.802214	0.696056	0.985075	0.0124831	0.938404	0.0178544
CGI16082	Antxr2	5	98364109	98364978	669	+	52	0.794311	0.632287	0.941176	0.0416422	0.926774	0.0121842
CGI16152	Lrrc8b	5	105908876	105910494	1418	+	70	0.666466	0.547955	0.995888	0.037967	0.810771	0
CGI16190	Evi5	5	108259004	108259506	302	+	18	0.617254	0.622517	0.997596	0	0.961413	0.00925926
CGI16211		5	109979192	109979637	245	+	12	0.669399	0.542857	1	0.170833	0.97476	0
CGI16229	Fbrsl1	5	110815124	110816690	1366	+	99	0.767264	0.614934	0.976136	0.0386719	0.849167	0.0108348
CGI16279	2900026A02Rik	5	113566573	113568173	1400	+	79	0.552804	0.639286	0.962693	0.191944	0.983898	0.242549
CGI16292	Wscd2	5	113919292	113920372	880	+	64	0.624491	0.682955	0.95	0	0.975888	0.011412
CGI16311	Acacb	5	114625601	114626524	723	+	35	0.486215	0.633472	0.923077	0.0461823	0.960458	0.01628
CGI16341	Oasl1	5	115373342	115373718	176	+	9	0.590019	0.596591	1	0.111765	0.948323	0.0463966
CGI16372	Sirt4	5	115930008	115930636	428	+	27	0.736274	0.588785	0.941752	0.0151852	0.897424	0.00347222
CGI16373	Sirt4	5	115932509	115933199	490	+	28	0.654669	0.591837	0.809375	0.0655556	0.822483	0.0138889
CGI16385	Ccdc64	5	116102591	116103471	680	+	32	0.525781	0.6	0.900695	0.0970147	0.880494	0.0190275
CGI16419		5	118291663	118293071	1208	+	71	0.596776	0.628311	0.933333	0.0954212	0.956368	0.0317789
CGI16450		5	119996999	119997490	291	+	16	0.679078	0.570447	1	0.0166667	0.9975	0.0738095
CGI16453		5	120106827	120107251	224	+	14	0.599327	0.647321	0.913497	0.0454545	0.992691	0.0087482
CGI16518	Rph3a	5	121459176	121459789	413	+	21	0.53548	0.617433	0.936054	0.174831	0.921509	0.17744
CGI16532	Sh2b3	5	122278013	122279429	1216	+	96	0.766947	0.64227	0.948927	0.172282	0.871063	0.0349113
CGI16544	Ccdc63	5	122581692	122582355	463	+	27	0.709845	0.583153	1	0.0433846	0.95	0.0014881
CGI16563	Kdm2b	5	123349151	123351373	2022	+	197	0.880395	0.665678	0.974359	0.105496	0.867144	0.00968811
CGI16565	Kdm2b	5	123437267	123438838	1371	+	75	0.589787	0.61488	0.969042	0.028277	0.94055	0.00348485
CGI16566	Kdm2b	5	123438971	123439642	471	+	38	0.801648	0.660297	0.975479	0.0181818	0.972268	0.0149381
CGI16666	Rimbp2	5	129287485	129288353	668	+	37	0.569232	0.625749	0.979167	0.0272817	0.988004	0.0414
CGI16674	Mmp17	5	130092043	130092581	338	+	15	0.489135	0.606509	0.899367	0.119048	0.923684	0
CGI16679	Psph	5	130284634	130285416	582	+	28	0.589273	0.572165	0.994709	0.0525402	0.881204	0.0121518
CGI16704	Wbscr17	5	131557316	131557836	320	+	15	0.58209	0.56875	0.954003	0.0611578	0.990056	0.0128205
CGI16707	Auts2	5	132012870	132015045	1975	+	172	0.755196	0.679494	0.867463	0.0152542	0.859361	0.0134182
CGI16775	Srcrb4d	5	136438207	136439421	1014	+	73	0.686447	0.667653	1	0.00757576	0.800305	0.0167304
CGI16792	Cux1	5	136750390	136751493	903	+	75	0.683544	0.697674	1	0.0763441	0.939857	0.0135194
CGI16854	Zfp113	5	138596295	138597194	699	+	39	0.697498	0.566524	1	0.0323362	0.919285	0.0135168
CGI16971		5	143890634	143891104	270	+	14	0.709699	0.544444	0.99798	0.0592105	0.889428	0.0344931
CGI16997		5	144518837	144519417	380	+	24	0.694785	0.605263	0.987582	0.05	0.932211	0
CGI17001	Ocm	5	144797714	144798140	226	+	10	0.534128	0.597345	1	0.0699346	0.987723	0
CGI17030	Gpr12	5	147395783	147397022	1039	+	76	0.779719	0.61309	1	0.0312698	0.754959	0.020401
CGI17082	Katnal1	5	149697304	149697876	372	+	16	0.538924	0.567204	1	0.0413855	0.916667	0
CGI17126	Peg10, Sgce	6	4696691	4698891	2000	+	140	0.882145	0.564	0.948676	0.0591651	0.976272	0.0598809
CGI17127	Peg10	6	4704623	4705532	709	+	37	0.621526	0.5811	0.952381	0	0.966415	0.0111111
CGI17132	Dync1i1	6	5675473	5676264	591	+	38	0.554145	0.681895	0.888889	0	0.982662	0.0125
CGI17153	Ica1	6	8678747	8679203	256	+	19	1.03214	0.546875	0.900643	0.0528295	0.994668	0.0368474
CGI17231	Ccdc136	6	29352634	29353180	346	+	29	0.747907	0.67052	0.916667	0.0116959	0.971875	0
CGI17259		6	30685282	30685908	426	+	22	0.770004	0.521127	1	0.108484	0.924242	0
CGI17320		6	39206400	39207686	1086	+	59	0.653139	0.577348	0.807993	0.0767316	0.809112	0.0209332
CGI17356	Zfp282	6	47854400	47855657	1057	+	74	0.665562	0.649007	0.98	0.0212766	0.965381	0.0399184
CGI17444		6	52260224	52260945	521	+	31	0.70587	0.587332	0.953349	0.00735294	0.924698	0.0255556
CGI17447	Evx1	6	52266050	52267784	1534	+	98	0.611117	0.65189	0.972222	0.0532738	0.855052	0.00179211
CGI17490	Herc3, Nap1l5	6	58856396	58857391	795	+	56	0.763472	0.610063	0.970588	0.118303	0.944033	0.040873
CGI17585	Lbx2	6	83037249	83038164	715	+	48	0.745075	0.604196	0.994643	0.0364815	0.978008	0.0560606
CGI17589	Ino80b, Wbp1	6	83071105	83072751	1446	+	87	0.632024	0.618257	0.947368	0.0277714	0.857211	0.0123153
CGI17603	Tet3	6	83390737	83392108	1171	+	66	0.59153	0.627669	0.913337	0.051918	0.932154	0.00610261
CGI17604		6	83405406	83407526	1920	+	173	0.751473	0.694271	0.914414	0.128205	0.760471	0.0136307
CGI17726	Iqsec1	6	90685532	90687594	1862	+	132	0.71858	0.628357	0.883293	0.0405595	0.760183	0.0185861
CGI17749	Trh	6	92194186	92195095	709	+	39	0.64645	0.590973	1	0.0536817	0.968238	0.0109281
CGI17750	Prickle2	6	92325966	92326736	570	+	27	0.527403	0.6	1	0.133333	0.935958	0
CGI17842		6	113342061	113343216	955	+	58	0.608016	0.632461	1	0.0992908	0.973617	0.0117252
CGI17865	Atg7	6	114688246	114688935	489	+	41	0.770266	0.660532	0.944444	0.09375	1	0
CGI17870	Pparg	6	115310671	115312357	1486	+	118	0.727833	0.66891	0.971698	0.0820221	0.801017	0.00339744
CGI18046	Tspan9	6	127984081	127985983	1702	+	116	0.697163	0.626322	0.965264	0.0793848	0.763426	0.0098789
CGI18078	Gpr19	6	134819595	134820378	583	+	32	0.719103	0.555746	0.949247	0.164694	0.877992	0.131049
CGI18152	Bcat1	6	144996533	144997833	1100	+	74	0.722781	0.614545	0.990394	0.0556818	0.956417	0.0114796
CGI18183	Tmtc1	6	148302607	148304216	1409	+	106	0.94823	0.56494	0.853309	0.119353	0.952654	0.0365096
CGI18258	Isoc2b	7	4795336	4796746	1210	+	71	0.595585	0.628099	0.998965	0.00683594	0.959624	0.00102881
CGI18282	Zfp787	7	6083482	6084849	1167	+	88	0.686857	0.664953	0.847187	0.0362963	0.754933	0.112946
CGI18285	Zfp444	7	6135379	6135920	341	+	19	0.476922	0.686217	0.961538	0.0125	0.975267	0.0935897
CGI18286	Zfp444	7	6140760	6141731	771	+	56	0.66092	0.66537	0.987485	0.0848108	0.944825	0.00739418
CGI18298	Zim1	7	6629898	6630703	605	+	26	0.633205	0.522314	0.994296	0.0888971	0.920805	0
CGI18301	Peg3	7	6681989	6683417	1228	+	69	0.628939	0.604235	0.950316	0.0125786	0.968194	0.00416667
CGI18308	Clcn4-2	7	7248447	7250077	1430	+	62	0.624698	0.532168	0.978464	0.0456349	0.928571	0
CGI18320	Zscan22	7	13482936	13483603	467	+	30	0.828029	0.567452	0.977273	0.0306956	0.999107	0
CGI18327	Zfp324	7	13556000	13557041	841	+	51	0.674394	0.604043	0.985507	0.0858333	0.98589	0.00833333
CGI18366	Prr24	7	16857238	16859899	2461	+	148	0.642274	0.614791	0.888032	0.0944924	0.88351	0.00868997
CGI18395	Prkd2	7	17443541	17444082	341	+	19	0.669903	0.577713	0.926365	0.0382231	0.918749	0.0171333
CGI18396	Prkd2	7	17450799	17451371	372	+	21	0.732609	0.556452	1	0.181159	0.970499	0.108929
CGI18419	Ccdc61	7	19478286	19479767	1281	+	69	0.587558	0.622951	0.999289	0.106667	0.964528	0.0119048
CGI18443	Fbxo46	7	19716670	19717320	450	+	37	0.796101	0.644444	0.839045	0.0199183	0.819992	0.0357143
CGI18502	Clasrp	7	20171203	20172469	1066	+	75	0.678305	0.646341	1	0.123328	0.966842	0.072527
CGI18529	Zfp109	7	25022424	25022946	322	+	19	0.639677	0.618012	0.975	0	0.96622	0.00815217
CGI18579		7	25917960	25918723	563	+	33	0.57201	0.641208	1	0.0480769	0.756017	0.030222
CGI18580		7	25963636	25965264	1428	+	114	0.79727	0.635154	0.976563	0.0468157	0.956494	0.0310374
CGI18600	Lipe	7	26164662	26165356	494	+	33	0.662707	0.635628	1	0.05	0.988697	0.0151515
CGI18604		7	26207638	26208269	431	+	30	0.701644	0.63109	1	0.124725	0.962105	0
CGI18610	Tmem91	7	26459510	26460358	648	+	36	0.612314	0.614198	0.875	0.0569841	0.824381	0.0350241
CGI18671	Map3k10	7	28442685	28443860	975	+	67	0.682511	0.635897	1	0.142045	0.937233	0.0129732
CGI18705	Lrfn1	7	29243584	29245116	1332	+	77	0.594276	0.625375	0.976649	0.10327	0.925834	0.0125399
CGI18717	Fbxo17	7	29517274	29518374	900	+	61	0.694049	0.628889	0.930881	0.0294461	0.96705	0.2
CGI18729	Map4k1	7	29785767	29786661	694	+	38	0.559891	0.638329	0.97629	0.0226657	0.755747	0
CGI18741	Spred3	7	29946450	29947187	537	+	30	0.492285	0.675978	0.911679	0.0463659	0.952621	0.00416667
CGI18753	Yif1b, 2200002D01Rik	7	30032154	30033305	951	+	49	0.54343	0.616193	0.962418	0.0310811	0.913741	0.0463049
CGI18824	Ffar3	7	31640030	31640428	198	+	13	0.718829	0.606061	0.99916	0.0185185	1	0.179193
CGI18826	Cd22	7	31658239	31658763	324	+	12	0.501548	0.546296	1	0.0617873	0.979641	0.124513
CGI18879		7	36831893	36832329	236	+	16	0.695665	0.627119	1	0.0321637	0.968203	0.0286765
CGI18914		7	46799524	46800286	562	+	35	0.674254	0.608541	0.949331	0.0723997	0.894636	0.0547739
CGI18922		7	48854356	48855161	605	+	37	0.770359	0.570248	0.935484	0.0237715	0.986842	0.005
CGI18932		7	50720101	50721481	1180	+	67	0.617033	0.611017	0.910649	0.0106669	0.972693	0.0272817
CGI18933		7	50721432	50722285	653	+	36	0.635416	0.591118	0.992992	0.033707	0.92493	0.00862557
CGI18993	Zfp473, Vrk3	7	52003654	52004516	662	+	41	0.690276	0.602719	1	0.0399533	0.97771	0.00135135
CGI18995	Nup62-il4i1, Il4i1	7	52094567	52096028	1261	+	92	0.729389	0.633624	0.969793	0.0367778	0.890907	0.065
CGI19003	Fuz	7	52153922	52154452	330	+	18	0.474897	0.681818	0.984127	0.0833333	0.807889	0.0763731
CGI19138	Nav2	7	56214191	56215157	766	+	35	0.51633	0.603133	0.930952	0.0286684	0.961585	0.00667977
CGI19176	Snrpn, Snurf	7	67149094	67150214	920	+	40	0.577177	0.566304	0.937916	0.0491758	0.994259	0.0019685
CGI19191	Klf13	7	71036232	71036971	539	+	42	0.766659	0.638219	1	0.0975309	0.915744	0.00784868
CGI19192	Klf13	7	71041592	71042266	474	+	27	0.607103	0.620253	1	0.174603	0.993333	0
CGI19405	Dlg2	7	98690991	98691865	674	+	28	0.532006	0.559347	1	0.0538462	1	0.0285714
CGI19505	Pde2a	7	108652741	108653425	484	+	32	0.774686	0.588843	0.83257	0.0671717	0.871928	0.0741758
CGI19518	Trpc2	7	109232595	109233165	370	+	19	0.603256	0.589189	0.998214	0.1	0.970238	0.236378
CGI19522	Pgap2	7	109371393	109371971	378	+	25	0.619488	0.656085	0.912393	0.176471	0.991627	0.0264035
CGI19554	Ric3	7	116226360	116227194	634	+	50	0.839949	0.615142	1	0.003367	0.894578	0.0160696
CGI19575		7	117769666	117770227	361	+	19	0.674319	0.567867	1	0.0154762	0.919062	0.0165137
CGI19577	Adm	7	117771349	117772886	1337	+	60	0.544966	0.57442	0.936586	0.154512	0.869186	0.00801282
CGI19602		7	122070475	122071429	754	+	49	0.822679	0.564987	1	0.0210728	0.973305	0
CGI19717	Fam57b	7	133972598	133973114	316	+	17	0.551705	0.651899	0.9	0.0979167	0.990309	0.0390601
CGI19727	Kif22, Maz	7	134168594	134171794	3000	+	266	0.745773	0.696333	0.874687	0.148827	0.833423	0.0389876
CGI19762	Ctf1	7	134860330	134861208	678	+	53	0.698507	0.669617	0.999444	0.0619138	0.975065	0
CGI19764	Fbxl19	7	134889945	134891112	967	+	58	0.482192	0.707342	1	0.0606061	0.821474	0.0188336
CGI19794	Inpp5f	7	135830870	135832249	1179	+	77	0.865994	0.550466	0.902144	0.0343008	0.9925	0
CGI19807	Tacc2	7	137789223	137790591	1168	+	70	0.615879	0.626712	0.966667	0.00285714	0.887722	0.0159705
CGI19956	Dusp8	7	149267623	149268928	1105	+	80	0.589773	0.701357	0.963042	0.187255	0.976555	0.0252145
CGI19976	Kcnq1	7	150480921	150482670	1549	+	95	0.797105	0.555197	0.943554	0.0318094	0.976649	0.0185466
CGI19994	Shank2	7	151361253	151362098	645	+	43	0.698047	0.618605	1	0.0830281	0.993814	0.0272436
CGI20036		8	3994040	3994676	436	+	40	0.991778	0.610092	0.999467	0.0248034	0.905115	0.0145168
CGI20037		8	3996533	3997203	470	+	23	0.651142	0.548936	0.838095	0.101067	0.947011	0
CGI20068	Fam155a	8	9207527	9208093	366	+	24	0.609639	0.65847	1	0.0473118	0.943202	0.0152715
CGI20181		8	26350731	26351692	761	+	57	0.829972	0.60841	0.853573	0.0292029	0.931494	0.0113094
CGI20184		8	26551153	26551612	259	+	10	0.40651	0.617761	1	0.012987	0.845833	0.0383147
CGI20197	4930444A02Rik	8	27096472	27097098	426	+	25	0.643541	0.607981	1	0.0942029	0.980394	0.0185761
CGI20289	Zfp42	8	44381064	44381474	210	+	12	0.70926	0.57619	0.920635	0.107504	0.836463	0.0473822
CGI20294	Fat1	8	46129209	46130071	662	+	36	0.740531	0.543807	1	0.131487	0.990981	0.0638158
CGI20324	Stox2	8	48278367	48279019	452	+	25	0.713749	0.557522	0.941176	0.0913179	0.960022	0.0193632
CGI20379	Palld	8	64028178	64029393	1015	+	76	0.7326	0.663054	0.96	0.060473	0.976398	0.0358408
CGI20380	Palld	8	64069508	64070222	514	+	29	0.587347	0.620623	1	0.0915344	0.950321	0.00841024
CGI20381	Palld	8	64238327	64239226	699	+	42	0.659194	0.60515	0.998628	0.0236238	0.98699	0
CGI20432	Tm6sf2	8	72596708	72597125	217	+	16	0.732635	0.635945	1	0	0.854167	0.0244048
CGI20457	Klhl26	8	72975325	72977076	1551	+	106	0.714338	0.618956	0.984127	0.192803	1	0
CGI20519	Mtap1s	8	73429269	73430801	1332	+	95	0.723567	0.636637	0.953926	0.0221953	0.801706	0.0231185
CGI20523	Nr2f6	8	73899211	73900631	1220	+	79	0.612194	0.652459	1	0.17432	0.893611	0.0772659
CGI20572	Fcho1	8	74233361	74234000	439	+	26	0.609551	0.624146	0.986667	0.0588235	0.995833	0
CGI20667	1700067K01Rik	8	86528290	86528978	488	+	30	0.626792	0.627049	1	0.087293	0.931146	0.0487423
CGI20678		8	86707174	86708425	1051	+	102	0.835923	0.682207	1	0.0467208	0.926991	0.0128389
CGI20719	Dand5	8	87340077	87340483	206	+	12	0.667578	0.592233	0.941176	0.138766	0.993333	0.124008
CGI20778	Zfp423	8	90467291	90468180	689	+	47	0.619864	0.669086	1	0.0153846	0.986647	0.0409669
CGI20865	Kifc3	8	97661338	97661996	458	+	24	0.575191	0.604803	0.911765	0.0606061	0.902503	0.0831576
CGI20866	Kifc3	8	97665793	97667057	1064	+	80	0.706732	0.665414	0.850676	0.0965909	0.96227	0.00625
CGI20946	Rltpr	8	108217491	108218710	1019	+	67	0.608441	0.65947	0.984127	0.0377706	0.797204	0.0120068
CGI20947	Rltpr	8	108219092	108219567	275	+	16	0.604277	0.621818	1	0.0909091	0.953571	0.122449
CGI20951	Gfod2	8	108241094	108241663	369	+	22	0.706971	0.582656	1	0.0833333	0.990946	0.0149573
CGI20961	Dpep3	8	108502749	108503570	621	+	38	0.658753	0.610306	0.996753	0.101806	0.867508	0.0159091
CGI20984	Cog8, Pdf	8	109571647	109573096	1249	+	99	0.771278	0.643715	0.820513	0.0612208	0.941965	0.00738028
CGI21005	Zfhx3	8	111316005	111316945	740	+	47	0.603505	0.65	0.909801	0.154115	0.966068	0.150574
CGI21006	Zfhx3	8	111317866	111318933	867	+	50	0.641254	0.602076	0.99537	0.126595	1	0
CGI21010	Zfhx3	8	111479797	111481077	1080	+	61	0.607058	0.614815	1	0.062605	0.953502	0.018315
CGI21036	Hydin	8	112889252	112889676	224	+	15	0.695747	0.625	1	0.0117647	0.956347	0.0262846
CGI21038	Mtss1l	8	113244446	113246535	1889	+	137	0.720722	0.636316	0.964286	0.161898	0.762278	0.0092073
CGI21081	Adamts18	8	116371746	116373180	1234	+	84	0.67217	0.637763	0.94567	0.0269906	0.967883	0.0121005
CGI21120	Kcng4	8	122149505	122150340	635	+	40	0.696225	0.60315	0.999194	0.0138889	0.985526	0.0166207
CGI21127	Klhl36	8	122393261	122394640	1179	+	65	0.605315	0.603902	0.986742	0.0875293	0.96342	0.177799
CGI21148	Gse1	8	123029036	123029409	173	+	10	0.565321	0.641618	1	0.138194	0.953642	0.178666
CGI21158	1190005I06Rik	8	123132428	123132971	343	+	16	0.486137	0.620991	0.997898	0.0636364	0.753797	0.088141
CGI21212		8	124753437	124755430	1793	+	137	0.740911	0.647518	0.965942	0.178796	0.908098	0.0125261
CGI21213		8	124792747	124793820	873	+	49	0.567766	0.630011	0.966141	0.0428338	0.94102	0.101305
CGI21240	Cpne7	8	125640639	125642246	1407	+	84	0.627491	0.617626	0.892501	0.016155	0.932409	0.00713853
CGI21407	Dnmt1	9	20756560	20757659	899	+	60	0.610515	0.661846	1	0.0327499	0.751825	0.0156899
CGI21573	Robo3	9	37228170	37229281	911	+	42	0.593861	0.565313	0.940257	0.0496429	0.913462	0.0142857
CGI21612		9	41184231	41184981	550	+	26	0.616068	0.554545	0.949094	0.0484825	0.993323	0
CGI21757	Cul5	9	53474502	53475924	1222	+	105	0.811009	0.652209	0.963503	0.0354598	0.853199	0.0126068
CGI21759	Slc35f2	9	53619125	53620344	1019	+	73	0.752875	0.618253	0.999038	0.0732323	0.909076	0.0275696
CGI21813	1700017B05Rik	9	57109043	57110809	1566	+	125	0.74121	0.660281	0.996671	0.0274025	0.874465	0.0126317
CGI21844	Pml	9	58094676	58095282	406	+	24	0.647191	0.605911	1	0	0.907098	0.0168167
CGI21867		9	59539404	59539960	356	+	22	0.573792	0.657303	1	0.1	0.984106	0.0114506
CGI22038	BC031353	9	74823704	74824245	341	+	19	0.618627	0.601173	0.8125	0.0203168	0.791193	0.107752
CGI22066		9	78275165	78275706	341	+	26	0.675638	0.674487	1	0.136364	0.985804	0.0165385
CGI22172	Spsb4	9	96895815	96896761	746	+	48	0.628084	0.642091	0.999167	0.0258621	0.970531	0.0154915
CGI22257	Tlr9	9	106127881	106129093	1012	+	56	0.601998	0.606719	0.970223	0.0917363	0.988759	0
CGI22298	Sema3b	9	107500881	107501716	635	+	34	0.613222	0.592126	0.903509	0.0665404	0.769504	0.0743947
CGI22321	Mst1	9	107984248	107985528	1080	+	51	0.567425	0.580556	0.957214	0.0733095	0.835714	0.0357143
CGI22377	Scap	9	110282595	110284092	1297	+	72	0.522495	0.652274	0.974167	0.0470588	0.963785	0.131605
CGI22462	Itga9	9	118780965	118781377	212	+	11	0.743826	0.542453	0.9375	0.0417941	0.922619	0.114689
CGI22511	Ulk4	9	121185984	121187301	1117	+	70	0.694244	0.601611	0.96774	0.0565476	0.97032	0.0136592
CGI1261	Syne1	10	5151591	5152195	404	+	21	0.585747	0.596535	1	0.0196078	0.980567	0.0182515
CGI1262	Esr1	10	5633357	5634611	1054	+	73	0.692856	0.633776	1	0	0.94928	0.0179861
CGI1266	Akap12	10	5999393	5999860	267	+	22	0.716239	0.681648	1	0	0.940774	0.022812
CGI1267	Akap12	10	6079299	6080339	840	+	54	0.65164	0.628571	0.996795	0.0583333	0.951235	0.0172829
CGI1268		10	6080612	6081064	252	+	14	0.707703	0.563492	1	0.0333333	0.991379	0.0357143
CGI1308	Plagl1	10	12810051	12811257	1006	+	78	0.784347	0.629225	0.981655	0.0856579	0.94172	0.0115971
CGI1364	Sgk1	10	21712566	21713232	466	+	26	0.624142	0.598712	0.896852	0.017278	0.919691	0.0111111
CGI1365	Sgk1	10	21713330	21714837	1307	+	100	0.826619	0.609028	0.910619	0.0956776	0.883054	0.0200441
CGI1379	Tbpl1	10	22450080	22452155	1875	+	155	0.841626	0.629867	0.981065	0.0346994	0.950366	0.0238728
CGI1386	1110021L09Rik	10	23516493	23517367	674	+	36	0.715044	0.547478	0.997368	0.0385057	0.929579	0.00469956
CGI1396	Akap7	10	24919668	24920200	332	+	21	0.620503	0.641566	1	0.0297619	0.949995	0.00987485
CGI1513		10	44246718	44247342	424	+	22	0.633472	0.573113	0.887922	0.0512821	0.981818	0
CGI1515	Prep	10	44786291	44787892	1401	+	115	0.825386	0.630978	0.954141	0.0621961	0.925383	0.00867721
CGI1591	Cdh23, 4632428N05Rik	10	59809166	59810131	765	+	39	0.532372	0.622222	0.856803	0.0729167	0.765208	0.0285139
CGI1596	Unc5b	10	60242698	60243226	328	+	20	0.680321	0.60061	1	0.133333	0.992357	0.150243
CGI1621		10	61591246	61591914	468	+	27	0.626388	0.608974	1	0.0227273	0.758681	0
CGI1622	Neurog3	10	61595412	61596969	1357	+	76	0.586996	0.618276	0.848431	0.0471014	0.833255	0.0200334
CGI1677	Rtkn2	10	67478435	67478897	262	+	10	0.507436	0.549618	0.959789	0.154045	1	0.0912662
CGI1678	Arid5b	10	67560095	67560703	408	+	23	0.817436	0.541667	1	0.0480296	0.955671	0.0159929
CGI1686	Rhobtb1	10	68675190	68676727	1337	+	107	0.699497	0.678384	1	0.025	0.950773	0.0186548
CGI1688	Rhobtb1	10	68732593	68733361	568	+	31	0.648113	0.580986	0.903896	0.170767	0.967187	0.00347222
CGI1829	ORF61, Grin3b	10	79438223	79440608	2185	+	145	0.626603	0.651716	0.886119	0.118931	0.942263	0.0821996
CGI1844	Dos	10	79593868	79595075	1007	+	80	0.753758	0.650447	0.924509	0.0192308	0.907706	0.103965
CGI1845	Dos	10	79599013	79599571	358	+	32	0.750856	0.703911	0.999321	0.075188	0.985429	0.0778221
CGI1941		10	80591640	80592538	698	+	38	0.539134	0.636103	1	0.0611111	0.791669	0.0233931
CGI1944	Zbtb7a	10	80610482	80611507	825	+	59	0.718103	0.632727	0.914286	0.198701	0.972148	0.247723
CGI1945	Pias4	10	80615993	80617470	1277	+	90	0.663055	0.65231	0.976818	0.157174	0.926824	0.0948147
CGI1959		10	80715612	80716211	399	+	21	0.541799	0.626566	1	0.0795455	0.995614	0
CGI1975	4930404N11Rik, F630110N24Rik	10	80826476	80828289	1613	+	85	0.538422	0.626162	0.967618	0.175779	0.901704	0.0211059
CGI2098	Anks1b	10	90431880	90433101	1021	+	75	0.713309	0.644466	0.991107	0.0295858	0.938951	0.0139927
CGI2118	Usp44	10	93308510	93309515	805	+	45	0.867539	0.508075	0.99718	0.0678023	0.9128	0.0426587
CGI2126		10	93774282	93775331	849	+	54	0.649453	0.62662	0.914474	0.0599593	0.964972	0.0111901
CGI2257	Grip1	10	118927873	118928294	221	+	14	0.803325	0.570136	0.941176	0.146689	0.991984	0.00925926
CGI2279	Tbc1d30	10	120704008	120704546	338	+	19	0.673892	0.588757	0.998355	0.0883191	0.90707	0.0185714
CGI2301	Avpr1a	10	121885163	121886937	1574	+	106	0.755334	0.59784	0.978188	0.0429452	0.884223	0.0021645
CGI2303	Ppm1h	10	122117457	122117816	159	+	11	0.805893	0.591195	0.994048	0	0.791329	0.0112067
CGI2331	Cyp27b1	10	126485906	126487428	1322	+	62	0.566674	0.575643	1	0.0422723	0.89233	0.0110274
CGI2369	Stat6	10	127079847	127080650	603	+	32	0.608604	0.595357	0.973684	0.0330433	1	0.0357599
CGI2400	Smarcc2	10	127895346	127897221	1675	+	180	0.884713	0.697313	0.96875	0.0559859	0.86976	0.00730298
CGI2482	Selm	11	3414503	3415228	525	+	28	0.583543	0.609524	0.97803	0.120133	0.898747	0.0119048
CGI2483	Selm	11	3416870	3417284	214	+	17	0.826007	0.626168	0.997917	0.147059	0.808362	0.0166385
CGI2494	Osbp2	11	3661284	3662776	1292	+	106	0.782688	0.647833	0.97963	0.0556944	0.949932	0.0173077
CGI2495	Osbp2	11	3674098	3675269	971	+	57	0.55734	0.649846	0.983871	0.122222	0.905321	0.00966803
CGI2500	Gal3st1	11	3883316	3884312	796	+	45	0.542424	0.649497	0.832	0.113636	0.862736	0.0316359
CGI2501	Gal3st1	11	3897750	3899266	1316	+	92	0.754376	0.613982	0.993844	0.0637407	0.887669	0.0147059
CGI2528	Gas2l1	11	4961029	4962584	1355	+	89	0.577436	0.677491	0.952381	0.145833	0.827796	0.0686148
CGI2533		11	5162974	5163465	291	+	16	0.512512	0.659794	0.950265	0.149306	0.781283	0.0367708
CGI2537	Ankrd36	11	5533956	5534652	496	+	29	0.671468	0.592742	1	0.0567977	0.845971	0.0267725
CGI2563	Nacad	11	6498849	6499378	329	+	21	0.573918	0.668693	0.93892	0.0333333	0.92229	0.0265851
CGI2573	Tns3	11	8368418	8369137	519	+	29	0.558521	0.635838	0.96875	0.0843927	0.855164	0.12701
CGI2586	Grb10	11	11925322	11927142	1620	+	156	0.965865	0.638272	0.987266	0.0505441	0.922895	0.0082905
CGI2615	Spred2	11	19920565	19921702	937	+	63	0.818024	0.574173	0.973214	0.123336	0.978188	0
CGI2642	Commd1, Zrsr1	11	22871787	22873304	1317	+	85	0.800976	0.567957	0.975403	0.0581059	0.978872	0.0171135
CGI2678	Eml6	11	29924290	29925091	601	+	50	0.804578	0.645591	0.969358	0.0280725	0.849197	0.0190537
CGI2706	Stk10	11	32514324	32515035	511	+	32	0.64555	0.62818	0.883333	0.103168	0.959459	0.208333
CGI3049	Hs3st3a1	11	64248363	64250392	1829	+	140	0.692251	0.665938	0.866803	0.0178571	0.955105	0.0186159
CGI3088	Gm4535, Rangrf	11	68786702	68787630	728	+	35	0.579637	0.576923	0.816937	0.0261111	0.923969	0.008345
CGI3126	Kdm6b	11	69212798	69213861	863	+	73	0.878747	0.621089	1	0.137964	0.970185	0.146457
CGI3133	Efnb3	11	69373183	69374198	815	+	55	0.613116	0.668712	0.97629	0.0329339	0.860413	0.0197593
CGI3179	Alox12	11	70067881	70069005	924	+	44	0.566553	0.585498	0.999488	0.0351233	0.93579	0.0819445
CGI3186	Zmynd15	11	70279158	70279769	411	+	26	0.658636	0.63017	0.833333	0.0808608	0.859443	0.0176471
CGI3239	Rap1gap2	11	74402783	74404534	1551	+	105	0.758603	0.606061	0.976849	0.046244	0.953198	0.0165559
CGI3255	Ovca2, Dph1	11	74991854	74992831	777	+	47	0.59488	0.638353	0.831092	0.0534483	0.96696	0.0106467
CGI3289	Abr	11	76250283	76250879	396	+	24	0.574395	0.65404	0.909091	0.0809524	0.967532	0.0323564
CGI3290	Abr	11	76307397	76309122	1525	+	87	0.555829	0.641967	0.88587	0.0341463	0.942987	0.0101916
CGI3299	Blmh	11	76758805	76759726	721	+	54	0.703578	0.658807	0.996904	0.04	0.969553	0.00961479
CGI3319		11	77579823	77580569	546	+	34	0.58849	0.666667	1	0.176471	0.88225	0.0247014
CGI3363	Ksr1	11	78829314	78829971	457	+	25	0.714334	0.555799	1	0.0894737	1	0
CGI3369	Rab11fip4	11	79473722	79474972	1050	+	72	0.666309	0.641905	0.964286	0.0692361	0.947879	0.00619637
CGI3425	Hnf1b	11	83677376	83677993	417	+	18	0.497622	0.594724	0.928519	0	1	0.0333333
CGI3455	Bcas3	11	85166002	85167054	852	+	49	0.652142	0.600939	1	0.0304848	0.927997	0.00961538
CGI3470		11	85790088	85790522	234	+	13	0.872873	0.512821	0.981481	0.0162745	0.947917	0.0222222
CGI3494	Hsf5	11	87430220	87431609	1189	+	116	0.771911	0.711522	0.905793	0.0613553	0.83497	0.0361336
CGI3549	Abcc3	11	94213024	94213629	405	+	18	0.496943	0.6	1	0.0866667	0.992647	0
CGI3558	Acsf2, Chad	11	94425725	94426933	1008	+	53	0.593135	0.597222	0.997024	0.165476	0.994045	0.0779436
CGI3559	Acsf2	11	94462554	94463631	877	+	51	0.614543	0.615735	0.941176	0.0345513	0.963233	0.00925611
CGI3584		11	95071937	95072373	236	+	15	0.529974	0.694915	1	0	0.986111	0
CGI3769	Nr1d1	11	98634930	98635746	616	+	39	0.62164	0.63961	0.9	0.015625	0.901851	0.0227032
CGI3770	Nr1d1	11	98636372	98636964	392	+	19	0.578169	0.581633	0.9625	0.0633333	0.933157	0.00399005
CGI3843	Hsd17b1	11	100940741	100941490	549	+	31	0.604998	0.613843	1	0.00275482	0.958333	0
CGI3845	Mlx	11	100948069	100949363	1094	+	58	0.622538	0.585923	0.962042	0.134687	1	0.00635819
CGI3851	Plekhh3	11	101031428	101032930	1302	+	87	0.641502	0.646697	0.998531	0.0659341	0.959766	0.019084
CGI3853	Ccr10	11	101034659	101036047	1188	+	68	0.629856	0.603535	0.943901	0.065039	0.955928	0.00260417
CGI3854	Cntnap1	11	101037341	101038031	490	+	25	0.571358	0.602041	0.888889	0.0598714	0.973263	0.00227273
CGI3861	Wnk4	11	101121404	101122682	1078	+	69	0.594277	0.656772	0.909091	0.0451681	0.788309	0.0326855
CGI4055		11	109301158	109301768	410	+	30	0.724276	0.636585	1	0.0119048	0.757955	0
CGI4432	Nbas	12	13443755	13444177	222	+	18	0.86979	0.612613	1	0.103197	1	0.217266
CGI4604	Npas3	12	55168409	55170278	1669	+	131	0.776938	0.637507	0.880301	0.0302253	0.796092	0.00887154
CGI4812	Actn1	12	81269050	81269762	512	+	36	0.852714	0.587891	0.831029	0.0305755	0.928278	0.0078125
CGI4876	Abcd4	12	85957955	85958633	478	+	30	0.599027	0.648536	0.882353	0.0373812	0.911641	0.00573038
CGI4952	4930534B04Rik	12	92622301	92623145	644	+	34	0.588568	0.600932	0.954311	0.0229885	0.85347	0.00777551
CGI4956	Ston2	12	92885742	92887062	1120	+	67	0.762276	0.561607	0.989728	0.0844262	0.984525	0.0252992
CGI5027		12	105712451	105713265	614	+	41	0.737089	0.602606	1	0.0277778	0.766661	0.0295478
CGI5107		12	110787822	110788295	273	+	19	0.827674	0.582418	1	0.0181818	0.964069	0
CGI5225	Ptprn2	12	118398610	118399085	275	+	15	0.618288	0.618182	0.866667	0	0.811546	0.0133929
CGI5256	Pfkp	13	6646228	6646806	378	+	23	0.67964	0.600529	0.962963	0.0163743	0.97495	0.0255853
CGI5267	Dip2c	13	9493980	9494378	198	+	18	0.855118	0.656566	0.998413	0.00952381	0.944952	0.030641
CGI5395		13	28975921	28976409	288	+	18	0.776891	0.572917	0.993827	0.0355312	1	0
CGI5410	Exoc2, Hus1b	13	31039071	31039480	209	+	11	0.602361	0.593301	1	0.060119	1	0.175366
CGI5425	Serpinb6a	13	34027221	34028045	624	+	44	0.656953	0.660256	1	0.0555556	0.98594	0
CGI5458	Rreb1	13	37949118	37950259	941	+	67	0.71794	0.630181	0.832432	0.0657609	0.871145	0.0197081
CGI5502		13	42144688	42145292	404	+	38	0.7956	0.717822	1	0.0384615	0.889489	0.00669643
CGI5504	Hivep1	13	42279017	42279808	591	+	33	0.551119	0.641286	0.981849	0.0320513	0.958349	0.0201445
CGI5533	Atxn1	13	45662022	45662827	605	+	29	0.504885	0.629752	0.954983	0	0.989491	0.049919
CGI5534	Atxn1	13	45663253	45663915	462	+	24	0.530915	0.62987	0.927505	0.0314975	0.990316	0.0641053
CGI5546	Kif13a	13	46893888	46894540	452	+	22	0.741908	0.517699	0.951989	0.179347	0.898649	0.0555556
CGI5561	Zfp169	13	48585690	48586369	479	+	26	0.632286	0.586639	1	0.00980392	0.93036	0.0159818
CGI5594	S1pr3	13	51503757	51504548	591	+	38	0.678778	0.631134	1	0.0193489	0.935029	0.0183025
CGI5677	Dok3	13	55625203	55625696	293	+	14	0.462477	0.645051	0.8	0.142857	1	0.142857
CGI5689	Pitx1	13	55929541	55930408	667	+	44	0.637517	0.644678	0.964762	0.030303	1	0
CGI5690	Pitx1	13	55931328	55933568	2040	+	157	0.710039	0.658824	0.999349	0.0733507	0.936762	0.0148116
CGI5691		13	55936751	55938085	1134	+	79	0.694088	0.634039	1	0.0393424	0.958178	0.00823786
CGI5692		13	55938235	55938799	364	+	18	0.564437	0.596154	0.997951	0	0.91193	0.0954478
CGI5763	2010111I01Rik	13	63340765	63341963	998	+	59	0.625781	0.617234	1	0.0545788	0.928761	0
CGI5860		13	74304164	74304736	372	+	27	0.733615	0.642473	0.957348	0.0625	0.93749	0.00720744
CGI5870	Cast	13	74907814	74908361	347	+	20	0.659096	0.59366	1	0.0169643	0.962562	0
CGI5985		13	97518113	97518814	501	+	31	0.824699	0.560878	1	0.0308327	0.992188	0.015625
CGI6014	Tnpo1	13	99659937	99661279	1142	+	104	0.808654	0.674256	0.960417	0.0551471	0.919286	0.0226753
CGI6045	Pik3r1	13	102464084	102464772	488	+	35	0.810373	0.60041	0.8	0.0131801	0.978715	0.013645
CGI6046	Pik3r1	13	102464805	102465168	163	+	7	0.535968	0.570552	0.929333	0.00625	0.976886	0.00735294
CGI6190	Ube2e1	14	19159381	19160043	462	+	35	0.703345	0.666667	0.888889	0.0378086	0.957662	0.0174615
CGI6221	Vdac2	14	22650043	22651466	1223	+	94	0.712122	0.6574	0.947121	0.065903	0.906768	0.0211966
CGI6239		14	26137176	26138265	889	+	42	0.488973	0.622047	0.928501	0.0152381	0.87788	0.0710184
CGI6269	Cacna1d	14	31165298	31165754	256	+	11	0.467434	0.609375	1	0.0147059	0.893855	0
CGI6275	Rft1	14	31467342	31467969	427	+	31	0.688	0.651054	1	0.0433333	0.893305	0.00305135
CGI6300	Ncoa4	14	32978604	32979232	428	+	35	0.79529	0.649533	0.944444	0.0573333	0.77948	0
CGI6490	Ap1g2	14	55724669	55725330	461	+	27	0.70142	0.583514	0.907754	0.0654294	0.803699	0.0247024
CGI6533		14	57483699	57484272	373	+	47	0.962078	0.729223	0.982837	0.0317715	0.980881	0.013887
CGI6599	Fdft1	14	63783254	63783951	497	+	26	0.482866	0.65996	0.972368	0.0967949	0.857562	0.0246823
CGI6602	Gata4	14	63858791	63860641	1650	+	88	0.581434	0.606061	0.974945	0.115822	0.940275	0.0217778
CGI6626		14	65716133	65717377	1044	+	85	0.725055	0.671456	0.961538	0.0309161	0.930303	0.00446082
CGI6732	Lrch1	14	75346173	75348063	1690	+	136	0.811358	0.630178	0.910446	0.0552399	0.910285	0.0128485
CGI6756	Tsc22d1	14	76903803	76904583	580	+	52	0.815441	0.663793	1	0.0042735	0.817688	0.00723736
CGI6763	Enox1	14	77982119	77982532	213	+	17	0.854009	0.615023	0.846154	0.123016	0.834694	0.0943668
CGI6891		14	122805437	122806501	864	+	63	0.854825	0.584491	0.89123	0.0225875	0.914846	0.0103464
CGI6958	Pdzd2	15	12304743	12305433	490	+	27	0.626396	0.593878	1	0.113333	0.998148	0.00406504
CGI6978	Fbxl7	15	26482325	26482817	292	+	16	0.61378	0.619863	0.923289	0.00454545	0.918403	0.0265957
CGI7019		15	35255964	35256816	652	+	46	0.655081	0.657975	0.924518	0.0477273	0.930117	0.00518642
CGI7077	Sybu	15	44618835	44619799	764	+	49	0.629662	0.638743	1	0.00727273	0.946249	0.0060404
CGI7133		15	61869091	61869940	649	+	35	0.546679	0.628659	0.956522	0.0526316	0.987436	0
CGI7150	Col22a1	15	71837068	71837584	316	+	21	0.700744	0.617089	1	0.04	0.957262	0.0125
CGI7155	Trappc9	15	72639707	72641342	1435	+	76	0.667181	0.563763	0.883137	0.0229054	0.909259	0.0214882
CGI7255	Arhgap39	15	76554971	76556060	889	+	54	0.678335	0.610799	0.998818	0.0942278	0.913211	0.0345962
CGI7257	Zfp251	15	76683678	76684350	472	+	24	0.555167	0.605932	1	0.0454545	0.988687	0.116542
CGI7287	Mpst	15	78240202	78241303	901	+	72	0.840026	0.619312	0.999373	0.11917	0.945262	0.0113636
CGI7373	Cacna1i	15	80199696	80200224	328	+	21	0.714337	0.60061	0.981481	0.0124224	0.985646	0
CGI7374	Cacna1i	15	80202475	80203232	557	+	37	0.616521	0.657092	0.8	0.0825397	0.977195	0.0201084
CGI7382	Mchr1	15	81065833	81066415	382	+	21	0.568816	0.63089	1	0.0675161	0.963727	0.0392712
CGI7411		15	82037352	82038530	978	+	67	0.6797	0.638037	0.872991	0.0536585	0.829491	0.0435516
CGI7424	Tcf20	15	82741815	82742817	802	+	42	0.489308	0.657107	0.846154	0.0728149	0.992405	0.206914
CGI7437	Serhl	15	82930181	82931021	640	+	31	0.527265	0.6125	1	0.0208333	0.972198	0.0339286
CGI7458	Samm50	15	84022240	84023195	755	+	50	0.71294	0.610596	0.999354	0.0365919	0.950184	0.0413943
CGI7531	Mapk11	15	88979429	88980584	955	+	68	0.69433	0.640838	0.857143	0.0664062	0.862418	0.0195924
CGI7546	Cpt1b	15	89255832	89256235	203	+	15	0.615957	0.694581	1	0.1	0.899524	0.0189484
CGI7569		15	91881420	91882488	868	+	46	0.515229	0.642857	0.929647	0.0792793	0.861348	0.00347222
CGI7724	Lima1	15	99610893	99611636	543	+	33	0.707331	0.594843	0.966239	0.0703873	0.935021	0.0870301
CGI7759	Scn8a	15	100766491	100767095	404	+	25	0.715451	0.589109	0.999218	0.133987	0.965741	0.0712459
CGI7760	Scn8a	15	100813740	100814814	874	+	51	0.645178	0.604119	0.936553	0.0206902	0.97338	0
CGI7771	Grasp	15	101054297	101055749	1252	+	92	0.699796	0.655751	0.914286	0.0340909	0.938576	0.00641779
CGI7773	Grasp	15	101061441	101062683	1042	+	73	0.712159	0.627639	0.813953	0.127536	0.801752	0.0219824
CGI7798		15	101930284	101931633	1149	+	86	0.692248	0.657963	0.99359	0.00673077	0.881488	0.0180242
CGI7812	Pfdn5, Myg1	15	102161913	102162780	667	+	41	0.761224	0.569715	0.909091	0.158094	0.767378	0.00568182
CGI7887	Zfp385a	15	103144327	103145078	551	+	31	0.54262	0.656987	0.880174	0	0.852952	0.0316257
CGI7888	Zfp385a	15	103145302	103145767	265	+	11	0.431252	0.656604	0.996212	0.0538194	0.908958	0.0555556
CGI7889	Zfp385a	15	103153221	103154364	943	+	59	0.593149	0.674443	0.914499	0.0120779	0.934524	0.00872657
CGI7916	Coro7, Vasn	16	4639932	4640542	410	+	24	0.562055	0.646341	0.933333	0.166667	0.979167	0
CGI7932		16	5306721	5307500	579	+	38	0.618825	0.656304	0.853075	0.173913	0.791846	0.0497329
CGI7934	Rbfox1	16	5884695	5886083	1188	+	81	0.709334	0.622054	0.865831	0.0490579	0.961733	0.0146576
CGI8045	Arvcf	16	18392391	18393344	753	+	52	0.588374	0.689243	0.95	0.0260417	0.810684	0
CGI8113	Tbccd1	16	22844279	22844975	496	+	23	0.46496	0.633065	0.999393	0.0356863	0.997222	0.00396825
CGI8207		16	33517179	33517756	377	+	22	0.508565	0.68435	1	0.0930556	0.880723	0.0221196
CGI8215	Kalrn	16	34095505	34096323	618	+	36	0.634006	0.608414	0.933333	0.0186813	0.982004	0
CGI8246	Stxbp5l	16	37384277	37385469	992	+	69	0.636539	0.664315	1	0.0497835	0.946685	0.0138889
CGI8410	Tiam1	16	89884922	89885599	477	+	29	0.646491	0.614256	1	0.113978	0.995059	0.195139
CGI8416	Tiam1	16	89960422	89961213	591	+	31	0.636429	0.575296	0.894737	0.0527337	0.932921	0.0162037
CGI8466		16	92158726	92159142	216	+	16	0.668735	0.680556	0.934783	0.0192308	0.964013	0
CGI8521	Lca5l	16	96380563	96381804	1041	+	76	0.696997	0.649376	0.971984	0.00273369	0.884016	0.00752747
CGI8530	Dscam	16	97042195	97042720	325	+	18	0.694034	0.566154	0.992857	0.0245098	0.984127	0.166667
CGI8555	Arid1b	17	5189563	5190203	440	+	32	0.657599	0.665909	1	0.0606061	0.923211	0.0203373
CGI8588	Prr18	17	8533182	8535220	1838	+	145	0.676719	0.68444	0.918786	0.00650407	0.778019	0.027252
CGI8604	Pabpc6	17	9862007	9862706	499	+	34	0.800568	0.58517	1	0.0256525	0.753045	0.00384615
CGI8613	Igf2r	17	12934126	12935626	1300	+	91	0.778745	0.616154	0.92742	0.0321818	0.976871	0.0151515
CGI8701		17	24061298	24062175	677	+	31	0.533304	0.608567	0.944728	0.0264069	0.814467	0.0298822
CGI8726	Rab26	17	24669902	24671040	938	+	53	0.575934	0.626866	0.962125	0.0544218	0.892197	0.0456189
CGI8751	Cramp1l	17	25150424	25151666	1042	+	84	0.740067	0.666027	0.96058	0.0652437	0.898018	0.0234586
CGI8786	Rhbdl1	17	25973380	25974425	845	+	49	0.553237	0.649704	1	0.010989	0.774333	0.0348255
CGI8827		17	27083204	27084220	816	+	46	0.613825	0.606618	0.951545	0.054831	0.953207	0.0119952
CGI8878	Tead3	17	28477974	28478604	430	+	29	0.58637	0.67907	0.825	0.183333	0.841982	0.112979
CGI9013	Zbtb22	17	34055185	34055983	598	+	31	0.612961	0.583612	0.825758	0.125771	0.973909	0
CGI9025		17	34175389	34176162	573	+	34	0.632079	0.614311	0.982415	0.126294	0.964984	0.0662659
CGI9026	Col11a2	17	34176319	34176719	200	+	7	0.360409	0.625	1	0.0555556	0.977226	0.0147059
CGI9049	Ppt2	17	34763524	34765359	1635	+	89	0.601714	0.60367	0.930603	0.0724287	0.954318	0.00843699
CGI9050	Prrt1	17	34767267	34768410	943	+	61	0.627414	0.650053	0.930262	0.137744	0.936173	0.0405598
CGI9051	Prrt1	17	34768638	34769618	780	+	48	0.646524	0.633333	0.979036	0.0382653	0.937449	0.00927921
CGI9062	Neu1	17	35070854	35071967	913	+	44	0.52705	0.607886	0.943777	0.112496	0.918817	0.0636761
CGI9150	H2-M5	17	37125322	37125972	450	+	28	0.704691	0.595556	1	0.0238095	0.966775	0.0242995
CGI9280	Foxp4	17	48059094	48059822	528	+	36	0.804668	0.583333	0.935484	0.0377435	0.971181	0.0173611
CGI9281	Foxp4	17	48059885	48060465	380	+	20	0.61452	0.589474	1	0.0526316	0.958333	0.149351
CGI9282	Foxp4	17	48060615	48062554	1739	+	159	0.761981	0.693502	0.811011	0.0531498	0.862002	0.00773082
CGI9349	Dpp9	17	56357292	56359009	1517	+	96	0.738159	0.599868	0.978261	0.1248	0.879696	0.00311682
CGI9413	Fert2	17	64287134	64287514	180	+	12	0.745902	0.6	0.992857	0.083317	0.990852	0.0539523
CGI9422	Ankrd12	17	66357744	66358127	183	+	10	0.507461	0.672131	0.965918	0.0746032	0.986111	0.239662
CGI9463	Dlgap1	17	71167161	71168196	835	+	55	0.820252	0.577246	1	0.0124786	0.981092	0.00274725
CGI9465		17	71183775	71184234	259	+	17	0.735942	0.606178	0.971154	0.0883117	0.935184	0.0352273
CGI9467	Tgif1	17	71199732	71201397	1465	+	82	0.632153	0.597952	0.857368	0.037512	0.82872	0
CGI9508	Vit	17	78990880	78991337	257	+	14	0.555786	0.638132	0.8	0	0.87646	0
CGI9563		17	84466335	84466882	347	+	23	0.674993	0.631124	0.998639	0.0362711	0.979487	0.0614173
CGI9564		17	84495561	84496653	892	+	59	0.676794	0.626682	0.890625	0.066	0.832379	0.0158602
CGI9580	1700106N22Rik	17	85789354	85789825	271	+	19	0.910513	0.560886	1	0.072173	0.965378	0.0287719
CGI9617	Socs5	17	87524575	87525138	363	+	25	0.716541	0.625344	1	0.0534348	0.944061	0.0452452
CGI9619	Socs5	17	87533820	87534594	574	+	33	0.798614	0.538328	0.973437	0.0591178	0.994285	0.0317402
CGI9641	Foxn2	17	88885691	88886288	397	+	30	0.816918	0.609572	0.9487	0.0240896	0.916667	0
CGI9727	Impact	18	13131236	13133240	1804	+	127	0.768956	0.605322	0.956234	0.0443731	0.977869	0.0114476
CGI9760	Mapre2	18	23962003	23963145	942	+	60	0.695121	0.607219	0.975384	0.0566733	0.888531	0.0179244
CGI9797	Proc	18	32292638	32293264	426	+	21	0.510013	0.626761	0.93913	0.0568182	0.995964	0.0283088
CGI9803	Gypc	18	32719031	32719832	601	+	41	0.687561	0.630616	0.956862	0.00330688	0.862657	0.0234183
CGI9859	Psd2	18	36124199	36125253	854	+	51	0.536869	0.667447	0.9625	0.15873	0.951087	0.00653595
CGI9865	Pura	18	36445562	36447789	2027	+	162	0.710591	0.674396	0.883721	0.0678977	0.942505	0.0195476
CGI9962		18	38184664	38185533	669	+	33	0.513256	0.626308	0.923559	0.06947	0.822609	0.0349592
CGI9963		18	38255846	38256294	248	+	11	0.429048	0.645161	0.99289	0.118519	0.820833	0.133333
CGI9970		18	38398679	38399729	850	+	49	0.736368	0.56	0.918612	0.0453304	0.950343	0.0333333
CGI10054	Prdm6	18	53632724	53633670	746	+	43	0.58819	0.628686	0.8867	0.0678571	0.856314	0.0168084
CGI10060	Zfp608	18	55058640	55059362	522	+	24	0.573284	0.56705	0.999287	0.0353902	0.964681	0.0657626
CGI10094	Synpo	18	60783165	60784439	1074	+	69	0.618187	0.6527	0.945706	0.103964	0.850751	0.0095967
CGI10115	Pcyox1l	18	61856807	61857785	778	+	39	0.608595	0.579692	0.999294	0.0141701	0.96831	0.00875902
CGI10248	Zbtb7c	18	76305160	76306323	963	+	56	0.609645	0.619938	0.883704	0.0467876	0.886475	0.0298617
CGI10254		18	76892004	76892362	158	+	11	0.635563	0.677215	0.971481	0.0416667	0.880526	0.0178571
CGI10270	Loxhd1	18	77520331	77521081	550	+	26	0.594689	0.598182	0.894737	0.0246526	1	0
CGI10435	Cnih2	19	5097851	5099166	1115	+	72	0.59498	0.659193	1	0.0217391	0.918641	0.0103296
CGI10467	Sipa1	19	5663303	5663937	434	+	26	0.557146	0.656682	1	0.0357143	0.830027	0.0359744
CGI10470	Map3k11	19	5695403	5696437	834	+	48	0.621888	0.611511	1	0.0662393	0.976159	0
CGI10472	Ehbp1l1	19	5725853	5726659	606	+	47	0.750291	0.643564	0.9375	0.0350099	0.966016	0.0894858
CGI10478	Ltbp3	19	5756513	5758317	1604	+	88	0.577315	0.61783	0.978836	0.115528	0.844675	0.0438002
CGI10535	Bad	19	7024955	7027090	1935	+	99	0.628028	0.571059	0.934409	0.0370049	0.925763	0.0243275
CGI10539	Dnajc4, Vegfb	19	7061420	7062880	1260	+	94	0.672969	0.674603	0.991407	0.0361781	0.874212	0.00742069
CGI10548	Macrod1	19	7270495	7271536	841	+	38	0.522683	0.589774	1	0.0229885	0.781758	0.0261243
CGI10608	Syt7	19	10496918	10497709	591	+	33	0.515028	0.663283	0.994318	0.132088	0.972327	0.0675923
CGI10609	Syt7	19	10500542	10501134	392	+	23	0.538039	0.67602	1	0.165904	0.972382	0.184967
CGI10647		19	15436739	15437245	306	+	16	0.540618	0.637255	0.9	0.0222805	0.990963	0
CGI10750		19	30613907	30614411	304	+	35	0.899715	0.717105	0.997024	0	0.932917	0.0333333
CGI10751	Dkk1	19	30623016	30624127	911	+	42	0.558971	0.57629	0.894737	0.0634259	0.923489	0.00892857
CGI10788	Cpeb3	19	37248303	37249691	1188	+	103	0.841525	0.65404	0.97568	0.0249519	0.809095	0.0145575
CGI10814	Sorbs1	19	40400293	40401231	738	+	37	0.570003	0.597561	1	0.0950617	0.977177	0.0198257
CGI10832	Slit1	19	41674754	41675282	328	+	22	0.601568	0.676829	1	0.166667	0.952655	0.0711584
CGI10925		19	45091870	45093216	1146	+	78	0.620413	0.663176	0.967742	0.0555556	0.854721	0.0107357
CGI10955		19	45323024	45323561	337	+	17	0.611542	0.578635	1	0	0.981373	0.0690476
CGI10970	Fgf8	19	45811263	45811993	530	+	37	0.662857	0.65283	1	0	0.950593	0
CGI11000	Tmem180	19	46442261	46442844	383	+	17	0.528587	0.587467	1	0.138636	1	0
CGI11023	Neurl1a	19	47314166	47314623	257	+	13	0.560409	0.614786	0.875	0.00925926	0.945337	0.0481532
CGI11029	Sh3pxd2a	19	47417270	47418777	1307	+	69	0.589744	0.602142	1	0.0469385	0.934132	0.00892774
CGI22628	1810030O07Rik	X	12250240	12250886	446	+	35	0.776508	0.636771	1	0.0166667	0.971737	0
CGI22676	Rhox13	X	35474163	35475178	815	+	57	0.752562	0.611043	0.97561	0.0526316	0.975209	0.0119329
CGI22740		X	57431641	57432143	302	+	18	0.590266	0.639073	1	0.0378788	0.929076	0.00396825
CGI22789	Mecp2	X	71329942	71331305	1163	+	103	0.812007	0.662081	0.922366	0.0204082	0.828409	0.015123
CGI22827		X	91225800	91226418	418	+	35	0.841225	0.636364	0.992262	0.0575758	0.922315	0
CGI22837		X	92185816	92186259	243	+	18	0.619912	0.716049	1	0.0170455	0.891724	0.03125
CGI22858	Otud6a	X	97624281	97625372	891	+	53	0.753427	0.56229	0.947811	0.11	0.984858	0
CGI23009	Klf8	X	149672287	149672744	257	+	18	0.783281	0.599222	1	0	0.964635	0
CGI23017	Mbtps2, Yy2	X	154006767	154007179	212	+	20	1.26038	0.551887	0.956982	0.0460165	0.985428	0.0192674

## Sheet: Sperm-methylated gDMRs, 78
ID	Gene symbol	Chromosome	Start	End	Length (bp)	Strand	CpG observed	CpG obs/exp	GC composition	Average CGI methylation level
										Wild-type oocyte (SBS results)	Sperm (SBS results)	Wild-type oocyte (RRBS results)	Sperm (RRBS results)
CGI747	Sox13	1	135284536	135284979	243	+	10	0.589097	0.604938	0.0357143	0.963035	0.0740741	1
CGI1200	Ptpn14	1	191610449	191611007	358	+	20	0.616843	0.606145	0.0488517	0.960025	0.0580901	0.987894
CGI11377	Wdr5	2	27356581	27357694	913	+	19	0.338981	0.496166	0.111111	0.900541	0.218843	0.980945
CGI11517	St6galnac4	2	32452424	32452901	277	+	14	0.589705	0.588448	0.0138889	0.990741	0.0357143	1
CGI11754	Rapgef4	2	71877076	71877458	182	+	9	0.680599	0.543956	0	0.988235	0.0607639	0.982117
CGI12689		2	164932081	164932657	376	+	18	0.494106	0.625	0	0.939394	0.0909091	0.888889
CGI12771		2	168218844	168219287	243	+	12	0.589145	0.580247	0.0593426	0.846154	0.030303	0.860317
CGI12843		2	173239336	173239706	170	+	10	0.576943	0.641176	0	1	0.0201932	0.988061
CGI13601	Notch2	3	97828256	97828616	160	+	7	0.544992	0.56875	0.0978189	0.940968	0	1
CGI14238		4	45768698	45769068	170	+	9	0.582975	0.623529	0.00290052	0.982601	0	0.976562
CGI14918		4	129722865	129723341	276	+	12	0.419702	0.648551	0.0460577	0.850801	0	0.899702
CGI15058		4	134581542	134582057	315	+	14	0.629309	0.536508	0.0178372	0.989583	0.0191667	0.980325
CGI15064	Runx3	4	134711006	134711612	406	+	22	0.658386	0.581281	0.000626566	0.920068	0.0107143	0.952849
CGI15065	Runx3	4	134731029	134731898	669	+	46	0.644098	0.671151	0.0340654	0.847952	0.0276048	0.881618
CGI15179	Pax7	4	139385980	139386343	163	+	10	0.770706	0.576687	0	0.961538	0.0160839	0.894311
CGI15678	Gm1060	5	30644871	30645230	159	+	9	0.715379	0.591195	0.0383901	0.943277	0	0.939103
CGI15789	Ppp2r2c	5	37300812	37301279	267	+	14	0.539708	0.625468	0.0857143	0.982917	0.0044535	0.974751
CGI16241	Ttc28	5	111487365	111487767	202	+	10	0.79454	0.534653	0.190587	0.913138	0.0833333	1
CGI16269	Sez6l	5	112956042	112956412	170	+	10	0.742213	0.564706	0.0454545	0.830612	0	1
CGI16497	Sds	5	120931298	120931724	226	+	9	0.405365	0.632743	0.0681818	0.888889	0.015625	0.905763
CGI16578		5	123598310	123598706	196	+	10	0.602831	0.632653	0.0909091	0.890079	0	0.992647
CGI16897		5	140086763	140087207	244	+	12	0.66517	0.545082	0.15	0.914146	0.0439805	0.916981
CGI17079		5	149631972	149632453	281	+	17	0.845513	0.544484	0.00102835	0.803153	0.0548611	0.928325
CGI17625	Cyp26b1	6	84524187	84524720	333	+	20	0.675572	0.597598	0.0652174	0.960317	0.00619048	0.986717
CGI17696	Gata2	6	88154348	88154968	420	+	20	0.468927	0.638095	0.00154321	0.802182	0.0837305	0.801063
CGI17698		6	88192591	88193010	219	+	14	0.623369	0.648402	0.025641	0.946327	0.0176136	0.943858
CGI17733	Fbln2	6	91183035	91183632	397	+	15	0.412011	0.607053	0.0236281	0.9375	0.2	0.994783
CGI17740		6	91526911	91527300	189	+	9	0.735504	0.560847	0.170635	0.931821	0	1
CGI17875	Cand2	6	115741983	115742772	589	+	25	0.418512	0.63837	0.0152732	0.909091	0.0208333	0.780457
CGI18564		7	25716608	25717033	225	+	12	0.613865	0.626667	0.0625	0.897993	0.0144231	0.94365
CGI19142	Nav2	7	56505300	56505690	190	+	8	0.487414	0.589474	0.0348485	0.969697	0	0.968117
CGI19447		7	105682836	105683202	166	+	10	0.732804	0.578313	0.0416667	0.961538	0	0.991475
CGI19629	Gprc5b	7	126127342	126128169	627	+	31	0.522646	0.61563	0.00276498	0.807639	0.00912356	0.767033
CGI19688		7	133392114	133392487	173	+	10	0.575226	0.635838	0.0833333	0.857143	0	0.968806
CGI19854	Ebf3	7	144445024	144445447	223	+	11	0.457832	0.659193	0.00126263	0.924603	0	0.979401
CGI19855	Ebf3	7	144458251	144458651	200	+	13	0.571162	0.68	0.00132979	0.942177	0.00754213	0.977322
CGI20090		8	11912856	11913259	203	+	12	0.75721	0.561576	0.0412088	0.958392	0.0234375	0.975134
CGI20096		8	12428294	12428656	162	+	5	0.38811	0.567901	0.0324074	0.933369	0	0.925623
CGI20114	Rasa3	8	13670074	13670514	240	+	10	0.517065	0.575	0.0627451	0.981818	0.03125	0.995968
CGI20692	Cacna1a	8	87035452	87035881	229	+	12	0.642919	0.585153	0.0601852	0.974359	0.0565005	0.982373
CGI20817		8	94396502	94396896	194	+	13	0.660174	0.639175	0.075	0.991667	0	0.990181
CGI21131		8	122586701	122587136	235	+	11	0.552586	0.591489	0	0.893261	0.118421	0.980128
CGI21169		8	123587516	123587887	171	+	8	0.502941	0.614035	0	1	0	1
CGI21876		9	60904280	60904721	241	+	10	0.57868	0.551867	0.00193424	0.885741	0	0.898466
CGI21884		9	61604688	61605078	190	+	18	0.994819	0.631579	0.0185185	0.901515	0.110682	0.993056
CGI22287	Cacna2d2	9	107386672	107387109	237	+	16	0.681229	0.637131	0.00478469	1	0	0.991379
CGI22323	Bsn	9	108007455	108008117	462	+	23	0.475192	0.651515	0.000482625	1	0.0226608	0.959039
CGI1624	Hk1	10	61790329	61790800	271	+	12	0.605013	0.546125	0.0909863	0.9592	0.0625	0.979661
CGI3440		11	84574308	84574681	173	+	10	0.937531	0.520231	0	0.859274	0.178571	1
CGI3552	Spata20	11	94344666	94345081	215	+	10	0.456091	0.64186	0	0.930556	0.0132021	0.978061
CGI3703	Arhgap23	11	97313016	97313461	245	+	12	0.444854	0.665306	0.114815	1	0.0481736	0.974872
CGI3817	Ttc25	11	100417008	100417529	321	+	13	0.656943	0.535826	0	0.975808	0	0.987097
CGI3908	Hdac5	11	102079707	102080198	291	+	15	0.473212	0.66323	0.058616	1	0.0055383	0.981064
CGI3909	Hdac5	11	102085947	102086512	365	+	22	0.63885	0.627397	0	0.915111	0.047619	0.965741
CGI3935		11	102600516	102601109	393	+	14	0.500502	0.534351	0.02	0.922239	0	0.868454
CGI4241	D11Bwg0517e	11	118752327	118753120	593	+	35	0.824446	0.536256	0.0988336	0.95642	0.0333583	0.972817
CGI4520	Pxdn	12	30687350	30687775	225	+	16	0.691939	0.644444	0.056	0.990476	0.0469685	0.987743
CGI4784	Spnb1	12	77777402	77777760	158	+	11	0.910974	0.556962	0.0499109	0.832534	0.03125	0.976159
CGI4849	Papln	12	85122729	85123108	179	+	12	0.733719	0.614525	0.0625	0.979592	0.0166667	0.930523
CGI5085		12	109610387	109610800	213	+	12	0.540416	0.647887	0.0535714	0.909091	0.038495	0.981372
CGI5463	Dsp	13	38256612	38256980	168	+	11	0.715851	0.607143	0	0.953541	0	0.976862
CGI5992	Enc1	13	98016224	98016727	303	+	15	0.696723	0.534653	0.0927759	0.979167	0.1	0.978783
CGI6334	Ldb3	14	35378864	35379220	156	+	10	0.695951	0.608974	0.000905797	0.969565	0.0353261	0.977679
CGI6988	Trio	15	27853315	27853777	262	+	12	0.551756	0.583969	0.106729	0.96246	0	0.982982
CGI7213	Eppk1	15	75939297	75939711	214	+	12	0.592435	0.616822	0.0469417	0.975	0.0357143	0.98373
CGI7224	Spatc1	15	76122546	76123063	317	+	19	0.6666	0.602524	0	0.944659	0	0.983333
CGI7299	Card10	15	78629434	78629907	273	+	18	0.617125	0.666667	0.00871212	0.964107	0	0.967441
CGI7550	Mapk8ip2	15	89289222	89289806	384	+	16	0.500125	0.578125	0.0527382	0.948765	0.0254808	0.938448
CGI7700	Kcnh3	15	99064228	99064626	198	+	13	0.635487	0.646465	0.025	0.826105	0.0214286	0.914706
CGI7748	Cela1	15	100517442	100517799	157	+	11	0.67761	0.649682	0	0.983333	0	0.960554
CGI8477	Runx1	16	92801780	92802167	187	+	11	0.725126	0.57754	0.0277778	0.9375	0	0.926089
CGI9342	Sema6b	17	56267599	56268022	223	+	13	0.624771	0.618834	0.075	0.806277	0.0643734	0.975602
CGI9560	Haao	17	84245856	84246256	200	+	13	0.763608	0.585	0	0.976852	0	0.965561
CGI9849	Cxxc5	18	36018094	36018555	261	+	19	0.741226	0.632184	0.0333333	0.815212	0.0199604	0.83966
CGI9850	Cxxc5	18	36018611	36019215	404	+	19	0.529962	0.596535	0.0757764	0.864966	0.160714	1
CGI10104	Pdgfrb	18	61225252	61225630	178	+	13	0.872871	0.589888	0.0159936	0.993421	0.0154271	0.97798
CGI10824	Tll2	19	41162902	41163365	263	+	14	0.619727	0.589354	0.00420168	0.934002	0.122167	0.983696
CGI10944		19	45237578	45237929	151	+	11	0.897999	0.576159	0.107143	0.950722	0	0.986842
